# Supplementary material for: Application of a High-Throughput Amplicon Sequencing Method to Chart the Bacterial Communities that Are Associated with European Fermented Meats from Different Origins
Source: Foods. 2020 Sep 7;9(9):1247. doi: 10.3390/foods9091247 (PMC7555677; doi:10.3390/foods9091247)
Supplement: Supplementary file 1 [file foods-09-01247-s001.zip]

Archive with 1 entries (1 files):
- foods-920128-supplementary.docx
